# Supplementary material for: Synthesis and Antioxidant Activity of New Catechol Thioethers with the Methylene Linker
Source: Molecules. 2022 May 16;27(10):3169. doi: 10.3390/molecules27103169 (PMC9144179; doi:10.3390/molecules27103169)
Supplement: Supplementary file 1 [file molecules-27-03169-s001.zip]

Archive with 1 entries (1 files):
- molecules-1725220-supplementary.pdf
